# Supplementary material for: β-arrestin1 is an E3 ubiquitin ligase adaptor for substrate linear polyubiquitination
Source: J Biol Chem. 2023 Nov 21;299(12):105474. doi: 10.1016/j.jbc.2023.105474 (PMC10755771; doi:10.1016/j.jbc.2023.105474)
Supplement: plasmid table McElrath et al 2023 [file mmc1.xlsx]

## Sheet: plasmid information
Table S1.New plasmid cloning information.
Plasmid Name	Cloning method	Template for PCR	Primer Name	Primer Sequence (5' to 3')
pET-SUMO-STAM K136R-His	Site-directed mutagenesis	pET-SUMO-STAM-His pQE30-STAM-His pcDNA-STAM-His	STAM K136R forward	GATTAAGAACCTTAGGGAACAAGGAGT
			STAM K136R KLD rev	ATTGCTGATATTAGACTAAGCTGTGG
pQE30- STAM-K136R-His		pQE30-STAM-His	STAM K136R forward	GATTAAGAACCTTAGGGAACAAGGAGT
			STAM K136R KLD rev	ATTGCTGATATTAGACTAAGCTGTGG
pET-SUMO-STAM1-∆C-tail-His		pET-SUMO-STAM1-His	STAM1-1-390-Fwd-NEW	GGAGGAGGAGGATCTGGTTCTCATCACCACCACCACCACCACCACTGAGATCCGGCTGCTAACAAAG
			STAM1-1-390-Rev	CTGATTCTGTAACTTTGCATACATGG
pET-SUMO-STAM1-∆C-tail-K136R-His		pET-SUMO-STAM1-∆C-tail-His	STAM1-1-390-Fwd-NEW	GGAGGAGGAGGATCTGGTTCTCATCACCACCACCACCACCACCACTGAGATCCGGCTGCTAACAAAG
			STAM1-1-390-Rev	CTGATTCTGTAACTTTGCATACATGG
pcDNA-Rluc8-STAM1-K136R		pcDNA3-Rluc8-STAM1	STAM K136R forward	GATTAAGAACCTTAGGGAACAAGGAGT
			STAM K136R KLD rev	ATTGCTGATATTAGACTAAGCTGTGG
pET-SUMO-STAM1-His	NEBuilder HiFi DNA Assembly	pET-His-SUMO backbone	12-6-21 SUMO STAM.for	ATGTCGGACTCAGAAGTCAATC
			12-20-21 SUMO STAM.rev	GTAATATTTCACCATGGTATATCTCCTTCTTAAAG
		pQE30-STAM-His	SUMO-STAM-R1 (pET28)	gctcacagagaacagattggtggtATGCCTCTTTTTGCCACCAATC
			SUMO-STAM-F1	GGTGGTGGTGCTCGAGAAGCTTATAGCAGAGCCTTCTGAGAATAtg
pcDNA-STAM1-His		pcDNA3 backbone	pcDNA-R1	GGTACCAAGCTTGGGTCTCCCTATAGTG
			pcDNA-F1	GAGCTCGGATCCACTAGTAACGGCCGC
		pQE30-STAM-His	pcDNA-STAMHis-for	CACTATAGGGAGACCCAAGCTTGGTACCATGCCTCTTTTTGCCACCAATCCCTTCG
			pcDNA-STAMHis-rev	GCGGCCGTTACTAGTGGATCCGAGCTCCTAgtgatggtgatggtgatgTAGCAGAGCC
