# Supplementary material for: β-arrestin1 is an E3 ubiquitin ligase adaptor for substrate linear polyubiquitination
Source: J Biol Chem. 2023 Nov 21;299(12):105474. doi: 10.1016/j.jbc.2023.105474 (PMC10755771; doi:10.1016/j.jbc.2023.105474)
Supplement: Supplemental File 1 [file mmc2.xlsx]

## Sheet: Exp.1 STAM1 peptides
Annotated Sequence	Modifications	# Protein Groups	# Proteins	# PSMs	Master Protein Accessions	Positions in Master Proteins	# Missed Cleavages	Theo. MH+ [Da]	XCorr (by Search Engine): Sequest HT
[K].NLKEQGVTFPAIGSQAAEQAK.[A]		1	2	4	Q92783	Q92783 [134-154]	1	2187.14	3.58
[R].AIYDFEAAEDNELTFK.[A]		1	2	2	Q92783	Q92783 [217-232]	0	1875.86	2.54
[R].QQSTTLSTLYPSTSSLLTNHQHEGR.[K]		1	2	2	Q92783	Q92783 [189-213]	0	2786.37	2.35
[R].DFASEVSNVLNK.[G]		1	2	7	Q92783	Q92783 [88-99]	0	1322.66	3.01
[K].EQGVTFPAIGSQAAEQAK.[A]		1	2	4	Q92783	Q92783 [137-154]	0	1831.92	3.41
[N].LKEQGVTFPAIGSQAAEQAK.[A]	1xGG [K2(100)]	1	2	3	Q92783	Q92783 [135-154]	1	2187.14	3.26
[K].VMEALSLYTK.[L]	1xOxidation [M2(100)]	1	2	12	Q92783	Q92783 [364-373]	0	1170.61	2.77

## Sheet: Exp. 1 Ub peptides
Annotated Sequence	Modifications	# Protein Groups	# Proteins	# PSMs	Master Protein Accessions	Positions in Master Proteins	# Missed Cleavages	Theo. MH+ [Da]	XCorr (by Search Engine): Sequest HT
[K].QLEDGRTLSDYNIQKESTLHLVLR.[L]		1	4	7	P0CG47	P0CG47 [49-72]; [125-148]; [201-224]	2	2828.49	4
[K].QLEDGRTLSDYNIQK.[E]		1	4	13	P0CG47	P0CG47 [49-63]; [125-139]; [201-215]	1	1779.89	3.49
[G].GMQIFVK.[T]	1xOxidation [M2(100)]	1	2	29	P0CG47	P0CG47 [76-82]; [152-158]	0	838.449	2.28
[K].ESTLHLVLR.[L]		1	4	38	P0CG47	P0CG47 [64-72]; [140-148]; [216-224]	0	1067.62	3.46
[R].LIFAGKQLEDGR.[T]		1	4	24	P0CG47	P0CG47 [43-54]; [119-130]; [195-206]	1	1346.74	3.67
[R].LIFAGKQLEDGR.[T]	1xGG [K6(100)]	1	4	9	P0CG47	P0CG47 [43-54]; [119-130]; [195-206]	1	1460.79	3.69
[-G].MQIFVK.[T]	1xOxidation [M1(100)]	1	4	47	P0CG47	P0CG47 [1-6]; [77-82]; [153-158]	0	781.428	2.37
[R].LIFAGKQLEDGRTLSDYNIQK.[E]		1	4	13	P0CG47	P0CG47 [43-63]; [119-139]; [195-215]	2	2409.28	3.44
[-G].MQIFVK.[T]		1	4	8	P0CG47	P0CG47 [1-6]; [77-82]; [153-158]	0	765.433	2.35
[K].TITLEVEPSDTIENVKAK.[I]		1	4	22	P0CG47	P0CG47 [12-29]; [88-105]; [164-181]	1	1987.06	4.91
[K].IQDKEGIPPDQQR.[L]		1	4	49	P0CG47	P0CG47 [30-42]; [106-118]; [182-194]	1	1523.78	3.67
[K].TITLEVEPSDTIENVK.[A]		1	4	1	P0CG47	P0CG47 [12-27]; [88-103]; [164-179]	0	1901.97	2.07
[E].STLHLVLR.[L]		1	4	8	P0CG47	P0CG47 [65-72]; [141-148]; [217-224]	0	938.578	2.34
[K].IQDKEGIPPDQQRLIFAGK.[Q]		1	4	2	P0CG47	P0CG47 [30-48]; [106-124]; [182-200]	2	2153.17	2.78
[R].TLSDYNIQK.[E]		1	4	23	P0CG47	P0CG47 [55-63]; [131-139]; [207-215]	0	1081.55	2.83
[R].TLSDYNIQKESTLHLVLR.[L]		1	4	22	P0CG47	P0CG47 [55-72]; [131-148]; [207-224]	1	2130.16	4.78
[E].DGRTLSDYNIQKESTLHLVLR.[L]		1	4	1	P0CG47	P0CG47 [52-72]; [128-148]; [204-224]	2	2458.3	2.5
[R].TLSDYNIQKESTLHLVLR.[L]	1xGG [K9(100)]	1	4	19	P0CG47	P0CG47 [55-72]; [131-148]; [207-224]	1	2244.2	4.08
[K].TITLEVEPSDTIENVKAK.[I]	1xGG [K16(100)]	1	4	82	P0CG47	P0CG47 [12-29]; [88-105]; [164-181]	1	2101.1	6.18
[K].TLTGKTITLEVEPSDTIENVK.[A]	1xGG [K5(100)]	1	4	13	P0CG47	P0CG47 [7-27]; [83-103]; [159-179]	1	2402.27	4.94
[K].TLTGKTITLEVEPSDTIENVKAK.[I]		1	4	10	P0CG47	P0CG47 [7-29]; [83-105]; [159-181]	2	2487.36	5.06
[G].KTITLEVEPSDTIENVK.[A]		1	4	1	P0CG47	P0CG47 [11-27]; [87-103]; [163-179]	1	1916.02	3.23
[K].TITLEVEPSDTIENVK.[A]		1	4	166	P0CG47	P0CG47 [12-27]; [88-103]; [164-179]	0	1787.93	5.04
[K].TLTGKTITLEVEPSDTIENVK.[A]		1	4	8	P0CG47	P0CG47 [7-27]; [83-103]; [159-179]	1	2288.22	3.45
[-].MQIFVK.[T]		1	1	8	P0CG47	P0CG47 [1-6]	0	765.433	2.35
[-].MQIFVK.[T]	1xOxidation [M1(100)]	1	1	47	P0CG47	P0CG47 [1-6]	0	781.428	2.37
[K].TLTGKTITLEVEPSDTIENVKAK.[I]		1	1	10	P0CG47	P0CG47 [7-29]	2	2487.36	5.06
[K].TLTGKTITLEVEPSDTIENVK.[A]	1xGG [K5(100)]	1	1	13	P0CG47	P0CG47 [7-27]	1	2402.27	4.94
[K].TLTGKTITLEVEPSDTIENVK.[A]		1	1	8	P0CG47	P0CG47 [7-27]	1	2288.22	3.45
[G].KTITLEVEPSDTIENVK.[A]		1	1	1	P0CG47	P0CG47 [11-27]	1	1916.02	3.23
[K].TITLEVEPSDTIENVKAK.[I]	1xGG [K16(100)]	1	1	82	P0CG47	P0CG47 [12-29]	1	2101.1	6.18
[K].TITLEVEPSDTIENVKAK.[I]		1	1	22	P0CG47	P0CG47 [12-29]	1	1987.06	4.91
[K].TITLEVEPSDTIENVK.[A]		1	1	1	P0CG47	P0CG47 [12-27]	0	1901.97	2.07
[K].TITLEVEPSDTIENVK.[A]		1	1	166	P0CG47	P0CG47 [12-27]	0	1787.93	5.04
[K].IQDKEGIPPDQQRLIFAGK.[Q]		1	1	2	P0CG47	P0CG47 [30-48]	2	2153.17	2.78
[K].IQDKEGIPPDQQR.[L]		1	1	49	P0CG47	P0CG47 [30-42]	1	1523.78	3.67
[R].LIFAGKQLEDGRTLSDYNIQK.[E]		1	1	13	P0CG47	P0CG47 [43-63]	2	2409.28	3.44
[R].LIFAGKQLEDGR.[T]		1	1	24	P0CG47	P0CG47 [43-54]	1	1346.74	3.67
[R].LIFAGKQLEDGR.[T]	1xGG [K6(100)]	1	1	9	P0CG47	P0CG47 [43-54]	1	1460.79	3.69
[K].QLEDGRTLSDYNIQKESTLHLVLR.[L]		1	1	7	P0CG47	P0CG47 [49-72]	2	2828.49	4
[K].QLEDGRTLSDYNIQK.[E]		1	1	13	P0CG47	P0CG47 [49-63]	1	1779.89	3.49
[E].DGRTLSDYNIQKESTLHLVLR.[L]		1	1	1	P0CG47	P0CG47 [52-72]	2	2458.3	2.5
[R].TLSDYNIQKESTLHLVLR.[L]		1	1	22	P0CG47	P0CG47 [55-72]	1	2130.16	4.78
[R].TLSDYNIQKESTLHLVLR.[L]	1xGG [K9(100)]	1	1	19	P0CG47	P0CG47 [55-72]	1	2244.2	4.08
[R].TLSDYNIQK.[E]		1	1	23	P0CG47	P0CG47 [55-63]	0	1081.55	2.83
[K].ESTLHLVLR.[L]		1	1	38	P0CG47	P0CG47 [64-72]	0	1067.62	3.46
[E].STLHLVLR.[L]		1	1	8	P0CG47	P0CG47 [65-72]	0	938.578	2.34

## Sheet: Exp. 1 AIP4 peptides
Annotated Sequence	Modifications	# Protein Groups	# Proteins	# PSMs	Master Protein Accessions	Positions in Master Proteins	# Missed Cleavages	Theo. MH+ [Da]	XCorr (by Search Engine): Sequest HT
[R].VYYVDHVEKR.[T]		1	3	3	Q96J02	Q96J02 [342-351]	1	1307.67	2.66
[Q].APLPPGWEQR.[V]		1	3	8	Q96J02	Q96J02 [326-335]	0	1150.6	2.52
[L].TISGGSGPRPLNPVTQAPLPPGWEQR.[V]		1	3	6	Q96J02	Q96J02 [310-335]	0	2712.42	3.15
[R].TTWDRPEPLPPGWER.[R]		1	3	24	Q96J02	Q96J02 [352-366]	0	1836.9	4.5
[R].LPVGGFADLMGSNGPQK.[F]	1xOxidation [M10(100)]	1	3	21	Q96J02	Q96J02 [837-853]	0	1703.84	4.56
[K].SQLQITVISAK.[L]		1	2	8	Q96J02	Q96J02 [18-28]	0	1187.7	3.32
[RN].LDLPPYK.[SR]		1	12	13	Q96J02	Q96J02 [875-881]	0	845.477	2.13
[R].LLQFVTGTCR.[L]	1xCarbamidomethyl [C9]	1	9	12	Q96J02	Q96J02 [827-836]	0	1194.63	3.01
[R].LPVGGFADLMGSNGPQK.[F]		1	3	6	Q96J02	Q96J02 [837-853]	0	1687.85	2.8
[KR].ITQWEDPR.[LS]		1	11	2	Q96J02	Q96J02 [463-470]	0	1044.51	2.11
[R].IYYVDHFTR.[T]		1	3	15	Q96J02	Q96J02 [374-382]	0	1213.6	2.81
[L].GTAALDIYETLK.[S]		1	2	3	Q96J02	Q96J02 [96-107]	0	1294.69	2.24
[R].NYEQWQLQR.[S]		1	3	7	Q96J02	Q96J02 [396-404]	0	1264.61	3.25
[R].PLNPVTQAPLPPGWEQR.[V]		1	3	16	Q96J02	Q96J02 [319-335]	0	1900.01	4.61
[R].FWCQQLAMPQHIK.[I]	1xCarbamidomethyl [C3]; 1xOxidation [M8(100)]	1	3	25	Q96J02	Q96J02 [537-549]	0	1702.82	3.8
[R].FTVDGIPYFVDHNRR.[T]		1	3	10	Q96J02	Q96J02 [488-502]	1	1835.92	3.22
[R].FTVDGIPYFVDHNR.[R]		1	3	1	Q96J02	Q96J02 [488-501]	0	1679.82	2.21
[R].FIYGNQDLFATSQSK.[E]		1	3	29	Q96J02	Q96J02 [418-432]	0	1718.84	4.7
[R].FWCQQLAMPQHIK.[I]	1xCarbamidomethyl [C3]	1	3	7	Q96J02	Q96J02 [537-549]	0	1686.82	3.02
[K].FIDTGFSLPFYK.[R]		1	6	9	Q96J02	Q96J02 [654-665]	0	1434.73	3.53
[K].SALDNGPQIAYVR.[D]		1	3	17	Q96J02	Q96J02 [514-526]	0	1403.73	3.76
[R].SQLQGAMQQFNQR.[F]	1xOxidation [M7(100)]	1	3	45	Q96J02	Q96J02 [405-417]	0	1551.73	3.46
[M].SFSPQDLR.[R]		1	3	1	Q96J02	Q96J02 [567-574]	0	949.474	2.03
[K].SHDLKPNGGNILVTEENKEEYIR.[M]		1	3	7	Q96J02	Q96J02 [717-739]	1	2655.34	3.01
[K].EFDPLGPLPPGWEK.[R]		1	3	20	Q96J02	Q96J02 [433-446]	0	1581.79	3.9
[R].SQLQGAMQQFNQR.[F]		1	3	15	Q96J02	Q96J02 [405-417]	0	1535.74	3.1
[R].SQGQLNEKPLPEGWEMR.[F]	1xOxidation [M16(100)]	1	3	26	Q96J02	Q96J02 [471-487]	0	2014.97	5.23
[R].SQGQLNEKPLPEGWEMR.[F]		1	3	1	Q96J02	Q96J02 [471-487]	0	1998.97	2.57

## Sheet: Exp.1 Barr1 peptides
Annotated Sequence	Modifications	# Protein Groups	# Proteins	# PSMs	Master Protein Accessions	Positions in Master Proteins	# Missed Cleavages	Theo. MH+ [Da]	XCorr (by Search Engine): Sequest HT
[K].CPVAMEEADDTVAPSSTFCK.[V]	2xCarbamidomethyl [C1; C19]; 1xOxidation [M5(100)]	1	2	15	P49407-1	P49407-1 [251-270]	0	2230.93	5.59
[K].AFCAENLEEK.[I]	1xCarbamidomethyl [C3]	1	2	5	P49407-1	P49407-1 [148-157]	0	1210.54	2.56
[R].QYADICLFNTAQYK.[C]	1xCarbamidomethyl [C6]	1	2	8	P49407-1	P49407-1 [237-250]	0	1734.82	3.87
[K].CPVAMEEADDTVAPSSTFCK.[V]	2xCarbamidomethyl [C1; C19]	1	2	8	P49407-1	P49407-1 [251-270]	0	2214.94	5.45
[K].LKHEDTNLASSTLLR.[PE]		1	4	18	P49407-1	P49407-1 [293-307]	1	1697.92	3.71
[K].DLFVANVQSFPPAPEDKKPLTR.[L]		1	2	23	P49407-1	P49407-1 [78-99]	1	2469.31	5.4
[K].DLFVANVQSFPPAPEDK.[K]		1	2	26	P49407-1	P49407-1 [78-94]	0	1873.93	4.9
[KR].VYVTLTCAFR.[Y]	1xCarbamidomethyl [C7]	1	3	3	P49407-1	P49407-1 [53-62]	0	1229.63	2.11
[D].GVVLVDPEYLK.[CE]		1	4	3	P49407-1	P49407-1 [39-49]	0	1231.69	2.66
[K].VYTLTPFLANNR.[E]		1	2	7	P49407-1	P49407-1 [271-282]	0	1408.76	2.98

## Sheet: Exp. 2 STAM peptides
Annotated Sequence	Modifications	Qvality PEP	Qvality q-value	# PSMs	Positions in Master Proteins	# Missed Cleavages	Theo. MH+ [Da]
[Q].AAEQAKASPALVAK.[D]	1xGG [K6]	0.00951159	0.00299445	2	Q92783 [149-162]	1	1468.81
[N].YNLTSSTLPQPGGSQQPPQPQQPYSQK.[A]		0.00741158	0.00299445	2	Q92783 [511-537]	0	2956.44
[K].LMNEDPMYSMYAK.[L]	2xOxidation [M7; M]	0.00199964	0.00299445	13	Q92783 [374-386]	0	1624.67
[K].LMNEDPMYSMYAK.[L]	3xOxidation [M2; M7; M10]	0.00112696	0.00299445	9	Q92783 [374-386]	0	1640.66
[T].LSTLYPSTSSLLTNHQHEGR.[K]		0.00178298	0.00299445	4	Q92783 [194-213]	0	2241.13
[N].LTSSTLPQPGGSQQPPQPQQPYSQK.[A]		0.00532063	0.00299445	2	Q92783 [513-537]	0	2679.34
[T].LYPSTSSLLTNHQHEGR.[K]		0.00209179	0.00299445	4	Q92783 [197-213]	0	1939.96
[K].NDPQLSLISAMIK.[N]		0.00534246	0.00299445	1	Q92783 [121-133]	0	1429.77
[K].NDPQLSLISAMIK.[N]	1xOxidation [M11]	0.00234597	0.00299445	16	Q92783 [121-133]	0	1445.77
[S].NFVTADLTAEPEMIK.[T]		0.00909328	0.00299445	3	Q92783 [262-276]	0	1678.84
[S].NFVTADLTAEPEMIK.[T]	1xOxidation [M13]	0.0143115	0.00299445	2	Q92783 [262-276]	0	1694.83
[K].NLKEQGVTFPAIGSQAAEQAK.[A]		0.00117408	0.00299445	2	Q92783 [134-154]	1	2187.14
[K].NLKEQGVTFPAIGSQAAEQAK.[A]	1xGG [K3]	1.19415e-05	0.00299445	7	Q92783 [134-154]	1	2301.18
[Y].NLTSSTLPQPGGSQQPPQPQQPYSQK.[A]		0.00227035	0.00299445	3	Q92783 [512-537]	0	2793.38
[R].KHSELSELNVK.[V]		0.0081427	0.00299445	6	Q92783 [353-363]	1	1283.7
[Y].PSTSSLLTNHQHEGR.[K]		7.83072e-06	0.00299445	2	Q92783 [199-213]	0	1663.81
[R].QQSTTLSTLYPSTSSLLTNHQHEGR.[K]		6.51236e-06	0.00299445	12	Q92783 [189-213]	0	2786.37
[R].QQSTTLSTLYPSTSSLLTNHQHEGRK.[V]		0.0124056	0.00299445	3	Q92783 [189-214]	1	2914.47
[T].SSTLPQPGGSQQPPQPQQPYSQK.[A]		0.0173365	0.00299445	2	Q92783 [515-537]	0	2465.21
[S].STLPQPGGSQQPPQPQQPYSQK.[A]		0.00285557	0.00299445	2	Q92783 [516-537]	0	2378.17
[L].STLYPSTSSLLTNHQHEGR.[K]		0.000306312	0.00299445	6	Q92783 [195-213]	0	2128.04
[L].TLLGACVSNCGK.[I]	2xCarbamidomethyl [C6; C10]	0.00426542	0.00299445	6	Q92783 [67-78]	0	1279.61
[S].TLPQPGGSQQPPQPQQPYSQK.[A]		0.00424799	0.00299445	3	Q92783 [517-537]	0	2291.14
[T].TLSTLYPSTSSLLTNHQHEGR.[K]		0.0163744	0.00299445	2	Q92783 [193-213]	0	2342.17
[S].TTLSTLYPSTSSLLTNHQHEGR.[K]		0.000469021	0.00299445	2	Q92783 [192-213]	0	2443.22
[K].VMEALSLYTK.[L]		0.0138517	0.00299445	4	Q92783 [364-373]	0	1154.61
[K].VMEALSLYTK.[L]	1xOxidation [M2]	0.00784841	0.00299445	19	Q92783 [364-373]	0	1170.61
[F].VTADLTAEPEMIK.[T]		0.0080434	0.00299445	2	Q92783 [264-276]	0	1417.72
[F].VTADLTAEPEMIK.[T]	1xOxidation [M11]	0.000645594	0.00299445	13	Q92783 [264-276]	0	1433.72
[M].QALTLLGACVSNCGK.[I]	2xCarbamidomethyl [C9; C13]	0.000730014	0.00299445	2	Q92783 [64-78]	0	1591.79
[K].HSELSELNVK.[V]		0.00196715	0.00299445	12	Q92783 [354-363]	0	1155.6
[L].YPSTSSLLTNHQHEGR.[K]		0.00356225	0.00299445	1	Q92783 [198-213]	0	1826.88
[M].GPLIDEKLEDIDR.[K]	1xGG [K7]	0.0107525	0.00299445	1	Q92783 [340-352]	1	1626.83
[L].HLEAMCHQMGPLIDEK.[L]	1xCarbamidomethyl [C6]; 1xOxidation [M5]	0.00147075	0.00299445	1	Q92783 [331-346]	0	1924.87
[R].DFASEVSNVLNKGHPK.[V]	1xGG [K12]	0.0221371	0.00299445	2	Q92783 [88-103]	1	1855.93
[K].DPGTVANKKEEEDLAK.[A]		0.000996636	0.00299445	3	Q92783 [163-178]	2	1743.88
[K].DPGTVANKKEEEDLAK.[A]	1xGG [K8]	0.0228697	0.00299445	2	Q92783 [163-178]	2	1857.92
[M].CHQMGPLIDEK.[L]	1xCarbamidomethyl [C1]	0.0247073	0.00299445	2	Q92783 [336-346]	0	1327.61
[K].ASPALVAKDPGTVANK.[K]	1xGG [K8]	0.000243519	0.00299445	4	Q92783 [155-170]	1	1652.9
[K].ASPALVAKDPGTVAN.[K]	1xGG [K8]	0.0128176	0.00299445	2	Q92783 [155-169]	1	1524.8
[K].EQGVTFPAIGSQAAEQAK.[A]		2.338e-05	0.00299445	10	Q92783 [137-154]	0	1831.92
[M].CHQMGPLIDEK.[L]	1xCarbamidomethyl [C1]; 1xOxidation [M4]	0.0131356	0.00299445	6	Q92783 [336-346]	0	1343.61
[L].FATNPFDQDVEK.[A]		0.0156558	0.00299445	3	Q92783 [4-15]	0	1410.65
[K].EQGVTFPAIGSQAAEQAKASPALVAK.[D]	1xGG [K18]	0.000450195	0.00299445	2	Q92783 [137-162]	1	2683.4
[R].AIYDFEAAEDNELTFK.[A]		0.00143504	0.00299445	3	Q92783 [217-232]	0	1875.86
[Q].ALTLLGACVSNCGK.[I]	2xCarbamidomethyl [C8; C12]	0.000526025	0.00299445	2	Q92783 [65-78]	0	1463.73
[K].ALMVEWTDEFK.[N]	1xOxidation [M3]	0.00521285	0.00299445	4	Q92783 [110-120]	0	1384.65
[K].ALMVEWTDEFK.[N]		0.0238193	0.00299445	2	Q92783 [110-120]	0	1368.65
[K].AIELSLKEQR.[Q]	1xGG [K7]	0.0159785	0.00299445	4	Q92783 [179-188]	1	1300.72
[K].AIELSLKEQR.[Q]		0.0269088	0.00299445	4	Q92783 [179-188]	1	1186.68
[K].AGEIITVLDDSDPNWWK.[G]		0.000363821	0.00299445	2	Q92783 [233-249]	0	1958.95
[F].ASEVSNVLNK.[G]		0.0116682	0.00299445	2	Q92783 [90-99]	0	1060.56
[R].DFASEVSNVLNK.[G]		0.00143504	0.00299445	10	Q92783 [88-99]	0	1322.66
[H].VAMQALTLLGACVSNCGK.[I]	2xCarbamidomethyl [C12; C16]	0.0378242	0.0039518	2	Q92783 [61-78]	0	1892.94
[K].ASPALVAKDPGTVANKK.[E]	1xGG [K8]	0.0505654	0.0039518	1	Q92783 [155-171]	2	1780.99
[M].VEWTDEFK.[N]		0.0577258	0.0039518	2	Q92783 [113-120]	0	1053.49
[H].QMGPLIDEK.[L]		0.116253	0.0039518	2	Q92783 [338-346]	0	1030.52
[R].DFASEVSNVLNKG.[H]		0.153929	0.0039518	1	Q92783 [88-100]	1	1379.68
[K].GETHQGIGLFPSNF.[V]		0.0550146	0.0039518	2	Q92783 [250-263]	0	1503.72
[K].KEEEDLAK.[A]		0.105869	0.0039518	1	Q92783 [171-178]	1	961.484
[W].GLILDICDK.[V]	1xCarbamidomethyl [C7]	0.142629	0.0039518	1	Q92783 [27-35]	0	1046.56
[R].KHSELSELNVK.[V]	1xGG [K1]	0.102205	0.0039518	4	Q92783 [353-363]	1	1397.74
[K].IFHLEVCSR.[D]	1xCarbamidomethyl [C7]	0.0810024	0.0039518	4	Q92783 [79-87]	0	1160.59
[K].LMNEDPMYSMY.[A]	3xOxidation [M2; M7; M10]	0.0612981	0.0039518	11	Q92783 [374-384]	0	1441.53
[N].PFDQDVEK.[A]		0.0810024	0.0039518	2	Q92783 [8-15]	0	977.457
[K].GETHQGIGLFPSN.[F]		0.140462	0.0039518	1	Q92783 [250-262]	0	1356.65
[T].LLGACVSNCGK.[I]	2xCarbamidomethyl [C5; C9]	0.0395437	0.0039518	2	Q92783 [68-78]	0	1178.57
[Q].MGPLIDEK.[L]	1xOxidation [M1]	0.123697	0.0039518	3	Q92783 [339-346]	0	918.46
[L].MVEWTDEFK.[N]	1xOxidation [M1]	0.115802	0.0039518	2	Q92783 [112-120]	0	1200.52
[K].NDPQLSLISAM.[I]	1xOxidation [M11]	0.0336355	0.0039518	9	Q92783 [121-131]	0	1204.59
[M].EALSLYTK.[L]		0.141001	0.0039518	2	Q92783 [366-373]	0	924.504
[L].ILDICDK.[V]	1xCarbamidomethyl [C5]	0.171743	0.00584729	2	Q92783 [29-35]	0	876.45
[K].ASPALVAK.[D]		0.224777	0.00888755	2	Q92783 [155-162]	0	756.461
[K].GETHQGIGLFPSNFVT.[A]		0.213647	0.00888755	1	Q92783 [250-265]	0	1703.84
[K].EQGVTFPAIGSQ.[A]		0.221549	0.00888755	2	Q92783 [137-148]	0	1233.61
[K].LQNQPYYMQS.[S]	1xOxidation [M8]	0.197822	0.00888755	2	Q92783 [387-396]	0	1287.57
[R].DFASEVSNVLNK.[G]	1xGG [K12]	0.197822	0.00888755	1	Q92783 [88-99]	0	1436.7
[K].GETHQGIGLFPSNF.[V]		0.0330988	0.00623175	2	Q92783 [250-263]	0	1503.72
[K].VMEALSLYTK.[L]	1xOxidation [M2]	0.0105403	0.00623175	13	Q92783 [364-373]	0	1170.61
[K].VMEALSLYTK.[L]		0.0127063	0.00623175	6	Q92783 [364-373]	0	1154.61
[L].TLLGACVSNCGK.[I]	2xCarbamidomethyl [C6; C10]	0.0106211	0.00623175	4	Q92783 [67-78]	0	1279.61
[L].STLYPSTSSLLTNHQHEGR.[K]		0.00282132	0.00623175	3	Q92783 [195-213]	0	2128.04
[M].QALTLLGACVSNCGK.[I]	2xCarbamidomethyl [C9; C13]	0.00572171	0.00623175	2	Q92783 [64-78]	0	1591.79
[K].NDPQLSLISAMIK.[N]	1xOxidation [M11]	0.00173615	0.00623175	2	Q92783 [121-133]	0	1445.77
[R].KHSELSELNVK.[V]	1xGG [K1]	0.00649049	0.00623175	2	Q92783 [353-363]	1	1397.74
[R].KHSELSELNVK.[V]		0.0094722	0.00623175	5	Q92783 [353-363]	1	1283.7
[K].HSELSELNVK.[V]		0.00429594	0.00623175	8	Q92783 [354-363]	0	1155.6
[F].VTADLTAEPEMIK.[T]		0.00302229	0.00623175	2	Q92783 [264-276]	0	1417.72
[F].VTADLTAEPEMIK.[T]	1xOxidation [M11]	0.00612903	0.00623175	6	Q92783 [264-276]	0	1433.72
[L].FATNPFDQDVEK.[A]		0.0180387	0.00623175	2	Q92783 [4-15]	0	1410.65
[K].EQGVTFPAIGSQAAEQAK.[A]		5.88828e-05	0.00623175	5	Q92783 [137-154]	0	1831.92
[K].DPGTVANKKEEEDLAK.[A]	1xGG [K8]	0.00261364	0.00623175	2	Q92783 [163-178]	2	1857.92
[R].DFASEVSNVLNK.[G]		0.00538241	0.00623175	2	Q92783 [88-99]	0	1322.66
[M].CHQMGPLIDEK.[L]	1xCarbamidomethyl [C1]	0.0218154	0.00623175	1	Q92783 [336-346]	0	1327.61
[K].ASPALVAKDPGTVANK.[K]	1xGG [K8]	0.00448039	0.00623175	2	Q92783 [155-170]	1	1652.9
[K].ASPALVAKDPGTVAN.[K]	1xGG [K8]	0.00248692	0.00623175	2	Q92783 [155-169]	1	1524.8
[Q].ALTLLGACVSNCGK.[I]	2xCarbamidomethyl [C8; C12]	0.00413485	0.00623175	2	Q92783 [65-78]	0	1463.73
[K].ALMVEWTDEFK.[N]	1xOxidation [M3]	0.0125618	0.00623175	2	Q92783 [110-120]	0	1384.65
[K].EQGVTFPAIGSQ.[A]		0.0471616	0.00901228	2	Q92783 [137-148]	0	1233.61
[H].QMGPLIDEK.[L]		0.0672623	0.00901228	2	Q92783 [338-346]	0	1030.52
[K].GETHQGIGLFPSN.[F]		0.0815552	0.00901228	2	Q92783 [250-262]	0	1356.65
[K].AIELSLKEQR.[Q]	1xGG [K7]	0.0421335	0.00901228	4	Q92783 [179-188]	1	1300.72

## Sheet: Exp. 2 Ub peptides
Annotated Sequence	Modifications	# Protein Groups	# Proteins	# PSMs	Master Protein Accessions	Positions in Master Proteins	# Missed Cleavages	Theo. MH+ [Da]	XCorr (by Search Engine): Sequest HT
[K].QLEDGRTLSDYNIQK.[E]		1	4	2	P62987	P62987 [49-63]	1	1779.89	2.68
[Y].NIQKESTLHLVLR.[L]	1xGG [K4]	1	4	2	P62987	P62987 [60-72]	1	1664.94	3.61
[E].STLHLVLR.[L]		1	4	1	P62987	P62987 [65-72]	0	938.578	1.96
[K].TITLEVEPSDTIENVKAK.[I]	1xGG [K16]	1	4	2	P62987	P62987 [12-29]	1	2101.1	4.69
[K].TITLEVEPSDTIENVK.[A]		1	4	10	P62987	P62987 [12-27]	0	1787.93	4.64
[R].TLSDYNIQKESTLHLVLR.[L]	1xGG [K9]	1	4	4	P62987	P62987 [55-72]	1	2244.2	5.06
[R].TLSDYNIQKESTLH.[L]	1xGG [K9]	1	4	3	P62987	P62987 [55-68]	1	1762.86	2.93
[R].TLSDYNIQKESTL.[H]	1xGG [K9]	1	4	1	P62987	P62987 [55-67]	1	1625.8	2.79
[R].TLSDYNIQK.[E]		1	4	5	P62987	P62987 [55-63]	0	1081.55	2.39
[K].IQDKEGIPPDQQR.[L]	1xGG [K4]	1	4	2	P62987	P62987 [30-42]	1	1637.82	1.75
[K].IQDKEGIPPDQQR.[L]	1xGG [K4]	1	4	2	P62987	P62987 [30-42]	1	1637.82	1.75
[K].ESTLHLVLR.[L]		1	4	8	P62987	P62987 [64-72]	0	1067.62	2.98
[K].AKIQDKEGIPPDQQR.[L]		1	4	6	P62987	P62987 [28-42]	2	1722.91	2.74
[K].IQDKEGIPPDQQR.[L]		1	4	25	P62987	P62987 [30-42]	1	1523.78	3.15
[R].LIFAGKQLEDGR.[T]	1xGG [K6]	1	4	4	P62987	P62987 [43-54]	1	1460.79	2.37
[Y].NIQKESTLHLVLR.[L]	1xGG [K4]	1	4	2	P62987	P62987 [60-72]	1	1664.94	2.5
[R].LIFAGKQLEDGR.[T]	1xGG [K6]	1	4	3	P62987	P62987 [43-54]	1	1460.79	2.19
[K].IQDKEGIPPDQQR.[L]		1	4	25	P62987	P62987 [30-42]	1	1523.78	3.44
[K].TITLEVEPSDTIENVK.[A]		1	4	12	P62987	P62987 [12-27]	0	1787.93	4.88
[K].TITLEVEPSDTIENVKAK.[I]	1xGG [K16]	1	4	2	P62987	P62987 [12-29]	1	2101.1	4.76
[R].TLSDYNIQKESTLHLVLR.[L]	1xGG [K9]	1	4	6	P62987	P62987 [55-72]	1	2244.2	3.04
[R].TLSDYNIQK.[E]		1	4	5	P62987	P62987 [55-63]	0	1081.55	2.4
[K].ESTLHLVLR.[L]		1	4	8	P62987	P62987 [64-72]	0	1067.62	3.23
[K].AKIQDKEGIPPDQQR.[L]		1	4	3	P62987	P62987 [28-42]	2	1722.91	2.68
[R].TLSDYNIQKESTL.[H]	1xGG [K9]	1	4	1	P62987	P62987 [55-67]	1	1625.8	1.83
[E].STLHLVLR.[L]		1	4	1	P62987	P62987 [65-72]	0	938.578	2.05
[K].EGIPPDQQR.[L]		1	4	5	P62987	P62987 [34-42]	0	1039.52	1.4
[R].TLSDYNIQKESTLH.[L]	1xGG [K9]	1	4	2	P62987	P62987 [55-68]	1	1762.86	2.02
[K].IQDKEGIPPDQQR.[L]	1xGG [K4]	1	4	2	P62987	P62987 [30-42]	1	1637.82	1.79
[K].TITLEVEPSDTIEN.[V]		1	4	1	P62987	P62987 [12-25]	0	1560.76	0.86

## Sheet: Exp. 2 AIP4 peptides
Annotated Sequence	Modifications	# Protein Groups	# Proteins	# PSMs	Master Protein Accessions	Positions in Master Proteins	# Missed Cleavages	Theo. MH+ [Da]	XCorr (by Search Engine): Sequest HT
[R].PLNPVTQAPLPPGWEQR.[V]		1	3	2	Q96J02	Q96J02 [319-335]	0	1900.01	2.62
[R].IYYVDHFTR.[T]		1	3	1	Q96J02	Q96J02 [374-382]	0	1213.6	2.06
[R].TTWDRPEPLPPGWER.[R]		1	3	2	Q96J02	Q96J02 [352-366]	0	1836.9	3.01
[K].SQLQITVISAK.[L]		1	2	2	Q96J02	Q96J02 [18-28]	0	1187.7	2.11
[M].SFSPQDLR.[R]		1	3	1	Q96J02	Q96J02 [567-574]	0	949.474	1.45
[R].LLQFVTGTCR.[L]	1xCarbamidomethyl [C9]	1	9	1	Q96J02	Q96J02 [827-836]	0	1194.63	1.82
[R].TTTYIDPR.[T]		1	3	1	Q96J02	Q96J02 [503-510]	0	966.489	1.59
[R].VYYVDHVEK.[R]		1	3	1	Q96J02	Q96J02 [342-350]	0	1151.57	1.5

## Sheet: Exp 2. Barr1 peptides
Annotated Sequence	Modifications	# Protein Groups	# Proteins	# PSMs	Master Protein Accessions	Positions in Master Proteins	# Missed Cleavages	Theo. MH+ [Da]	XCorr (by Search Engine): Sequest HT
[KR].VYVTLTCAFR.[Y]	1xCarbamidomethyl [C7]	1	3	2	P49407	P49407 [53-62]	0	1229.63	2.18
[K].EIYYHGEPISVNVHVTNNTNK.[T]		1	2	4	P49407	P49407 [206-226]	0	2428.19	4.14
[K].EIYYHGEPISVNVH.[V]		1	2	2	P49407	P49407 [206-219]	0	1656.8	3.13
[QR].EDIDVIGLTFR.[RK]		1	3	2	P49407	P49407 [66-76]	0	1277.67	2.61
[K].DLFVANVQSFPPAPEDK.[K]		1	2	10	P49407	P49407 [78-94]	0	1873.93	4.25
[K].AFCAENLEEK.[I]	1xCarbamidomethyl [C3]	1	2	2	P49407	P49407 [148-157]	0	1210.54	2.53
[K].ACGVDYEVK.[A]	1xCarbamidomethyl [C2]	1	2	3	P49407	P49407 [139-147]	0	1040.47	1.21
[K].HEDTNLASSTLLR.[E]		1	2	3	P49407	P49407 [295-307]	0	1456.74	4.1
[R].KVQYAPERPGPQPTAETTR.[Q]		1	2	3	P49407	P49407 [170-188]	1	2126.1	2.12
[C].SVTLQPGPEDTGK.[A]		1	7	2	P49407	P49407 [126-138]	0	1328.67	2.61
[R].PGPQPTAETTR.[Q]		1	2	1	P49407	P49407 [178-188]	0	1154.58	2.43
[K].VQYAPERPGPQPTAETTR.[Q]		1	2	2	P49407	P49407 [171-188]	0	1998	1.87
[K].EIYYHGEPISVN.[V]		1	2	1	P49407	P49407 [206-217]	0	1420.67	1.29
[K].KLGEHAYPF.[T]		1	2	1	P49407	P49407 [107-115]	1	1061.54	1.47

## Sheet: Exp. 3 STAM peptides
Annotated Sequence	Modifications	# Protein Groups	# Proteins	# PSMs	Master Protein Accessions	Positions in Proteins	Modifications in Master Proteins	# Missed Cleavages	Theo. MH+ [Da]	Confidence (by Search Engine): Sequest HT	XCorr (by Search Engine): Sequest HT
[M].QALTLLGACVSNCGK.[I]	2xCarbamidomethyl [C9; C13]	1	2	2	Q92783	Q92783-2 [64-78]; Q92783 [64-78]	Q92783 2xCarbamidomethyl [C72; C76]	0	1591.79	High	2.75
[L].TLLGACVSNCGK.[I]	2xCarbamidomethyl [C6; C10]	1	2	2	Q92783	Q92783-2 [67-78]; Q92783 [67-78]	Q92783 2xCarbamidomethyl [C72; C76]	0	1279.61	High	3.01
[K].ALMVEWTDEFK.[N]	1xOxidation [M3]	1	2	4	Q92783	Q92783-2 [110-120]; Q92783 [110-120]	Q92783 1xOxidation [M112]	0	1384.65	High	3.13
[K].GETHQGIGLFPSNFVTADLTAEPEMIK.[T]	1xOxidation [M25]	1	2	1	Q92783	Q92783-2 [250-276]; Q92783 [250-276]	Q92783 1xOxidation [M274]	0	2918.42	High	5.87
[K].VMEALSLYTK.[L]	1xOxidation [M2]	1	2	8	Q92783	Q92783-2 [364-373]; Q92783 [364-373]	Q92783 1xOxidation [M365]	0	1170.61	High	3.21
[F].VTADLTAEPEMIK.[T]	1xOxidation [M11]	1	2	4	Q92783	Q92783-2 [264-276]; Q92783 [264-276]	Q92783 1xOxidation [M274]	0	1433.72	High	3.49
[K].NLKEQGVTFPAIGSQAAEQAK.[A]	1xGG [K3]	1	2	1	Q92783	Q92783-2 [134-154]; Q92783 [134-154]	Q92783 1xGG [K136]	1	2301.18	High	3.54
[K].ATSEMNTAEDWGLILDICDK.[V]	1xCarbamidomethyl [C18]; 1xOxidation [M5]	1	2	1	Q92783	Q92783-2 [16-35]; Q92783 [16-35]	Q92783 1xCarbamidomethyl [C33]; 1xOxidation [M20]	0	2298.03	High	4
[K].AGEIITVLDDSDPNWWK.[G]		1	2	4	Q92783	Q92783-2 [233-249]; Q92783 [233-249]		0	1958.95	High	4.97
[K].VMEALSLYTK.[L]		1	2	1	Q92783	Q92783-2 [364-373]; Q92783 [364-373]		0	1154.61	High	2.59
[K].TVQFSDDVQVETIEPEPEPAFIDEDK.[M]		1	2	2	Q92783	Q92783-2 [281-306]; Q92783 [281-306]		0	2977.38	High	5.05
[S].TSSLLTNHQHEGR.[K]		1	2	1	Q92783	Q92783-2 [201-213]; Q92783 [201-213]		0	1479.73	High	3.91
[L].STLYPSTSSLLTNHQHEGR.[K]		1	2	1	Q92783	Q92783-2 [195-213]; Q92783 [195-213]		0	2128.04	High	3.01
[T].SSTLPQPGGSQQPPQPQQPYSQK.[A]		1	1	2	Q92783	Q92783 [515-537]		0	2465.21	High	3.5
[R].QQSTTLSTLYPSTSSLLTNHQHEGR.[K]		1	2	9	Q92783	Q92783-2 [189-213]; Q92783 [189-213]		0	2786.37	High	6.48
[Y].NLTSSTLPQPGGSQQPPQPQQPYSQK.[A]		1	1	2	Q92783	Q92783 [512-537]		0	2793.38	High	3.46
[K].KEEEDLAK.[A]		1	2	1	Q92783	Q92783-2 [171-178]; Q92783 [171-178]		1	961.484	High	2.84
[K].HSELSELNVK.[V]		1	3	5	Q92783	Q92783-2 [354-363]; O75886 [344-353]; Q92783 [354-363]		0	1155.6	High	3.54
[K].GETHQGIGLFPSNFVTADLTAEPEMIK.[T]		1	2	3	Q92783	Q92783-2 [250-276]; Q92783 [250-276]		0	2902.43	High	4.76
[K].GETHQGIGLFPS.[N]		1	2	1	Q92783	Q92783-2 [250-261]; Q92783 [250-261]		0	1242.61	High	2.3
[L].FATNPFDQDVEK.[A]		1	2	2	Q92783	Q92783-2 [4-15]; Q92783 [4-15]		0	1410.65	High	3.02
[K].EQGVTFPAIGSQAAEQAK.[A]		1	2	3	Q92783	Q92783-2 [137-154]; Q92783 [137-154]		0	1831.92	High	4.39
[R].DFASEVSNVLNKG.[H]		1	2	2	Q92783	Q92783-2 [88-100]; Q92783 [88-100]		1	1379.68	High	2.52
[R].DFASEVSNVLNK.[G]		1	2	4	Q92783	Q92783-2 [88-99]; Q92783 [88-99]		0	1322.66	High	3.59
[K].ASPALVAK.[D]		1	2	2	Q92783	Q92783-2 [155-162]; Q92783 [155-162]		0	756.461	High	2.36
[R].AIYDFEAAEDNELTFK.[A]		1	2	3	Q92783	Q92783-2 [217-232]; Q92783 [217-232]		0	1875.86	High	3.32
[N].LTSSTLPQPGGSQQPPQPQQPYSQK.[A]		1	1	2	Q92783	Q92783 [513-537]		0	2679.34	High	3.56
[N].YNLTSSTLPQPGGSQQPPQPQQPYSQK.[A]		1	1	1	Q92783	Q92783 [511-537]		0	2956.44	High	4.11
[K].GETHQGIGLFPSNFVTADLTAEPEMIK.[T]		1	2	2	Q92783	Q92783-2 [250-276]; Q92783 [250-276]		0	2902.43	High	6.78
[R].QQSTTLSTLYPSTSSLLTNHQHEGR.[K]		1	2	9	Q92783	Q92783-2 [189-213]; Q92783 [189-213]		0	2786.37	High	5.51
[K].AGEIITVLDDSDPNWWK.[G]		1	2	4	Q92783	Q92783-2 [233-249]; Q92783 [233-249]		0	1958.95	High	4.93
[K].TVQFSDDVQVETIEPEPEPAFIDEDK.[M]		1	2	4	Q92783	Q92783-2 [281-306]; Q92783 [281-306]		0	2977.38	High	4.78
[K].EQGVTFPAIGSQAAEQAK.[A]		1	2	7	Q92783	Q92783-2 [137-154]; Q92783 [137-154]		0	1831.92	High	4.5
[R].AIYDFEAAEDNELTFK.[A]		1	2	4	Q92783	Q92783-2 [217-232]; Q92783 [217-232]		0	1875.86	High	4.41
[K].HSELSELNVK.[V]		1	3	16	Q92783	Q92783-2 [354-363]; O75886 [344-353]; Q92783 [354-363]		0	1155.6	High	4.22
[K].GETHQGIGLFPSNFVTADLTAEPEMIK.[T]	1xOxidation [M25]	1	2	1	Q92783	Q92783-2 [250-276]; Q92783 [250-276]	Q92783 1xOxidation [M274]	0	2918.42	High	3.96
[T].SSTLPQPGGSQQPPQPQQPYSQK.[A]		1	1	2	Q92783	Q92783 [515-537]		0	2465.21	High	3.87
[K].ATSEMNTAEDWGLILDICDK.[V]	1xCarbamidomethyl [C18]; 1xOxidation [M5]	1	2	1	Q92783	Q92783-2 [16-35]; Q92783 [16-35]	Q92783 1xCarbamidomethyl [C33]; 1xOxidation [M20]	0	2298.03	High	3.72
[N].YNLTSSTLPQPGGSQQPPQPQQPYSQK.[A]		1	1	3	Q92783	Q92783 [511-537]		0	2956.44	High	3.7
[R].DFASEVSNVLNK.[G]		1	2	3	Q92783	Q92783-2 [88-99]; Q92783 [88-99]		0	1322.66	High	3.51
[Y].NLTSSTLPQPGGSQQPPQPQQPYSQK.[A]		1	1	2	Q92783	Q92783 [512-537]		0	2793.38	High	3.5
[K].VMEALSLYTK.[L]	1xOxidation [M2]	1	2	9	Q92783	Q92783-2 [364-373]; Q92783 [364-373]	Q92783 1xOxidation [M365]	0	1170.61	High	3.33
[L].TLLGACVSNCGK.[I]	2xCarbamidomethyl [C6; C10]	1	2	5	Q92783	Q92783-2 [67-78]; Q92783 [67-78]	Q92783 2xCarbamidomethyl [C72; C76]	0	1279.61	High	3.27
[M].QALTLLGACVSNCGK.[I]	2xCarbamidomethyl [C9; C13]	1	2	1	Q92783	Q92783-2 [64-78]; Q92783 [64-78]	Q92783 2xCarbamidomethyl [C72; C76]	0	1591.79	High	3.24
[N].LTSSTLPQPGGSQQPPQPQQPYSQK.[A]		1	1	2	Q92783	Q92783 [513-537]		0	2679.34	High	3.22
[K].ATSEMNTAEDWGLILDICDK.[V]	1xCarbamidomethyl [C18]	1	2	1	Q92783	Q92783-2 [16-35]; Q92783 [16-35]	Q92783 1xCarbamidomethyl [C33]	0	2282.03	High	3.09
[L].FATNPFDQDVEK.[A]		1	2	5	Q92783	Q92783-2 [4-15]; Q92783 [4-15]		0	1410.65	High	3.09
[S].TLPQPGGSQQPPQPQQPYSQK.[A]		1	1	1	Q92783	Q92783 [517-537]		0	2291.14	High	3.08
[K].ALMVEWTDEFK.[N]	1xOxidation [M3]	1	2	4	Q92783	Q92783-2 [110-120]; Q92783 [110-120]	Q92783 1xOxidation [M112]	0	1384.65	High	2.98
[F].VTADLTAEPEMIK.[T]	1xOxidation [M11]	1	2	5	Q92783	Q92783-2 [264-276]; Q92783 [264-276]	Q92783 1xOxidation [M274]	0	1433.72	High	2.95
[K].LQNQPYYMQSSGVSGSQVY.[A]	1xOxidation [M8]	1	1	1	Q92783	Q92783 [387-405]	Q92783 1xOxidation [M394]	0	2151.97	High	2.81
[K].NDPQLSLISAMIK.[N]	1xOxidation [M11]	1	2	1	Q92783	Q92783-2 [121-133]; Q92783 [121-133]	Q92783 1xOxidation [M131]	0	1445.77	High	2.65
[K].VMEALSLYTK.[L]		1	2	1	Q92783	Q92783-2 [364-373]; Q92783 [364-373]		0	1154.61	High	2.51
[K].GETHQGIGLFPSNF.[V]		1	2	1	Q92783	Q92783-2 [250-263]; Q92783 [250-263]		0	1503.72	High	2.44
[R].DFASEVSNVLNKG.[H]		1	2	2	Q92783	Q92783-2 [88-100]; Q92783 [88-100]		1	1379.68	High	2.42
[K].KEEEDLAK.[A]		1	2	1	Q92783	Q92783-2 [171-178]; Q92783 [171-178]		1	961.484	High	2.4

## Sheet: Exp. 3 Ub peptides
Annotated Sequence	Modifications	Contaminant	# Protein Groups	# Proteins	# PSMs	Master Protein Accessions	Positions in Proteins	Modifications in Master Proteins	# Missed Cleavages	Theo. MH+ [Da]
[K].ESTLHLVLR.[L]		FALSE	1	4	33	P62987	P62987 [64-72]; P62979 [64-72]; P0CG47 [64-72]; [140-148]; [216-224]; P0CG48 [64-72]; [140-148]; [216-224]; [292-300]; [368-376]; [444-452]; [520-528]; [596-604]; [672-680]		0	1067.62
[K].TITLEVEPSDTIEN.[V]		FALSE	1	4	2	P62987	P62987 [12-25]; P62979 [12-25]; P0CG47 [12-25]; [88-101]; [164-177]; P0CG48 [12-25]; [88-101]; [164-177]; [240-253]; [316-329]; [392-405]; [468-481]; [544-557]; [620-633]		0	1560.76
[E].STLHLVLR.[L]		FALSE	1	4	7	P62987	P62987 [65-72]; P62979 [65-72]; P0CG47 [65-72]; [141-148]; [217-224]; P0CG48 [65-72]; [141-148]; [217-224]; [293-300]; [369-376]; [445-452]; [521-528]; [597-604]; [673-680]		0	938.578
[K].TITLEVEPSDTIEN.[V]		FALSE	1	4	2	P62987	P62987 [12-25]; P62979 [12-25]; P0CG47 [12-25]; [88-101]; [164-177]; P0CG48 [12-25]; [88-101]; [164-177]; [240-253]; [316-329]; [392-405]; [468-481]; [544-557]; [620-633]		0	1560.76
[E].STLHLVLR.[L]		FALSE	1	4	1	P62987	P62987 [65-72]; P62979 [65-72]; P0CG47 [65-72]; [141-148]; [217-224]; P0CG48 [65-72]; [141-148]; [217-224]; [293-300]; [369-376]; [445-452]; [521-528]; [597-604]; [673-680]		0	938.578
[K].ESTLHLVLR.[L]		FALSE	1	4	12	P62987	P62987 [64-72]; P62979 [64-72]; P0CG47 [64-72]; [140-148]; [216-224]; P0CG48 [64-72]; [140-148]; [216-224]; [292-300]; [368-376]; [444-452]; [520-528]; [596-604]; [672-680]		0	1067.62

[truncated: 2 more sheets: Exp. 3 AIP4 peptides, Exp.3 Barr1 peptides]
